# Supplementary material for: Improving data archiving practices in ancient genomics
Source: Sci Data. 2024 Jul 10;11:754. doi: 10.1038/s41597-024-03563-y (PMC11236975; doi:10.1038/s41597-024-03563-y)
Supplement: Supplementary file 1 — Supplementary Table S1 [file 41597_2024_3563_MOESM1_ESM.xlsx]

## Sheet: sup_table
Study	doi	Archive accession	Sequencing strategy	Archived raw reads	Used capture technology, and archived raw reads	Trimmed adapter sequences	Archived read alignments	Archived both raw reads and read alignments	Archived read alignments, and did so as ENA 'Analysis files'	Archived read alignments, and did so without any apparent hard filtering of reads	Archived read alignments, and did so without hard filtering on mapping quality (>0)	Archived read alignments, and did so without hard filtering on read length (>29)	Did not archive raw reads. Archived read alignments, and did so without any apparent hard filtering of reads	Sample number in archive matches sample number described in the paper	Libraries from the same sample are correctly linked to a single sample accession	Archived new data from previously published samples, and correctly reused existing sample accessions	Included technical library preparation details in archive metadata	BAM files have read groups	BAM files have SM (sample) read group fields	BAM files have SM read group fields, and the sample name here matches the sample name in the archive metadata	BAM files corresponding to a single sample contain only a single sample name in SM read group fields	BAM files have LB (library) read group fields	BAM files have LB read group fields, and the library name matches the library name in the archive metadata	BAM file passes validation by Picard's ValidateSamFile tool	Metadata contains any geographical information	Metadata contains geographical information, and represents this in a dedicated metadata field	Metadata contains geographical information, and includes geographical coordinates	Metadata contains any information on dating of the sample	Metadata contains dating information, and represents this in a dedicated metadata field	Metadata contains dating information, and includes radiocarbon lab codes	Metadata contains any information on sampled tissue	Metadata contains tissue information, and represents this in a dedicated metadata field	Metadata contains any reference to the museum/collection/excavation origin or identity of the sample	Paper mentions the total number of studied samples, even if some were left out from analyses	Data from all studied samples appears to have been archived, even if some were left out from analyses
Lazaridis et al. 2022	https://doi.org/10.1126/science.abm4247	PRJEB54831	capture	0	0	NA	1	0	0	0	1	0	0	0	1	0	0	1	1	1	1	1	0	1	1	0	0	0	NA	NA	0	NA	0	1	0
Liu et al. 2022	https://doi.org/10.1126/science.abm6536	PRJEB51180	capture	0	0	NA	1	0	0	0	1	0	0	1	1	NA	0	1	1	1	1	1	0	1	1	0	0	0	NA	NA	0	NA	0	1	0
Kumar et al. 2022	https://doi.org/10.1126/science.abk1534	HRA001777	capture,shotgun	0	0	NA	1	0	0	0	1	0	0	1	1	NA	0	0	NA	NA	NA	0	NA	0	0	NA	NA	0	NA	NA	1	1	0	1	1
Todd et al. 2022	https://doi.org/10.1126/science.abo3503	PRJEB52849	shotgun	1	NA	0	1	1	0	1	1	1	NA	0	1	NA	0	1	1	0	1	1	0	0	1	0	0	1	0	0	0	NA	0	0	0
Vernot et al. 2021	https://doi.org/10.1126/science.abf1667	PRJEB42656	capture	1	1	0	0	0	NA	NA	NA	NA	NA	0	1	NA	0	NA	NA	NA	NA	NA	NA	NA	1	0	0	0	NA	NA	1	0	1	1	1
Lipson et al. 2022	https://doi.org/10.1038/s41586-022-04430-9	PRJEB49291	capture,shotgun	0	0	NA	1	0	0	1	1	1	1	1	1	0	0	1	1	0	1	1	0	1	1	0	0	0	NA	NA	0	NA	0	1	0
Wang et al. 2021	https://doi.org/10.1038/s41586-021-03336-2	PRJEB42781	capture	0	0	NA	1	0	0	0	1	0	0	1	1	NA	0	1	1	0	1	1	0	0	0	NA	NA	0	NA	NA	0	NA	0	0	0
Spyrou et al. 2022	https://doi.org/10.1038/s41586-022-04800-3	PRJEB46734	capture	1	1	0	1	1	0	0	0	0	NA	1	1	NA	0	1	1	0	1	0	NA	1	1	1	1	0	NA	NA	1	1	1	1	1
Klunk et al. 2022	https://doi.org/10.1038/s41586-022-05349-x	PRJNA798381	capture	1	1	0	0	0	NA	NA	NA	NA	NA	0	0	NA	0	NA	NA	NA	NA	NA	NA	NA	0	NA	NA	0	NA	NA	1	1	0	1	1
van der Valk et al. 2021	https://doi.org/10.1038/s41586-021-03224-9	PRJEB42269	shotgun	1	NA	0	0	0	NA	NA	NA	NA	NA	0	0	NA	0	NA	NA	NA	NA	NA	NA	NA	1	0	0	0	NA	NA	0	NA	0	0	0
Patterson et al. 2021	https://doi.org/10.1038/s41586-021-04287-4	PRJEB47891	capture	0	0	NA	1	0	0	1	1	1	1	0	0	0	0	1	1	0	1	1	0	1	0	NA	NA	0	NA	NA	0	NA	0	1	1
Gretzinger et al. 2022	https://doi.org/10.1038/s41586-022-05247-2	PRJEB54899	capture,shotgun	1	1	1	0	0	NA	NA	NA	NA	NA	1	1	NA	0	NA	NA	NA	NA	NA	NA	NA	1	1	0	0	NA	NA	1	0	0	1	0
Carlhoff et al. 2021	https://doi.org/10.1038/s41586-021-03823-6	PRJEB43715	capture	1	1	1	1	1	0	0	0	0	NA	1	1	NA	0	1	1	0	0	0	NA	1	1	1	0	0	NA	NA	0	NA	0	1	1
Hajdinjak et al. 2021	https://doi.org/10.1038/s41586-021-03335-3	PRJEB39134	capture	0	0	NA	1	0	0	0	1	0	0	0	0	NA	0	1	0	NA	NA	0	NA	0	0	NA	NA	0	NA	NA	0	NA	0	1	1
Robbeets et al. 2021	https://doi.org/10.1038/s41586-021-04108-8	PRJEB46162	capture	0	0	NA	1	0	0	0	0	0	0	0	0	NA	0	1	1	0	1	0	NA	1	0	NA	NA	0	NA	NA	0	NA	0	1	0
Zhang et al. 2021	https://doi.org/10.1038/s41586-021-04052-7	PRJEB46875	capture	0	0	NA	1	0	0	0	0	0	0	1	1	NA	0	1	1	1	1	1	1	1	1	1	1	0	NA	NA	0	NA	0	1	0
Librado et al. 2021	https://doi.org/10.1038/s41586-021-04018-9	PRJEB44430	shotgun	1	NA	1	1	1	1	0	0	1	NA	1	1	NA	0	1	1	1	1	1	0	0	1	0	0	1	0	0	0	NA	0	0	0
Bergstrom et al. 2022	https://doi.org/10.1038/s41586-022-04824-9	PRJEB42199	shotgun	1	NA	1	1	1	1	0	1	0	NA	1	1	NA	0	1	1	1	1	1	1	1	1	1	1	1	1	1	1	1	1	0	0
Fernandes et al. 2021	https://doi.org/10.1038/s41586-020-03053-2	PRJEB38555	capture	0	0	NA	1	0	0	1	1	1	1	1	1	NA	0	1	1	0	1	1	0	1	0	NA	NA	0	NA	NA	0	NA	0	1	1
Skov et al. 2022	https://doi.org/10.1038/s41586-022-05283-y	PRJEB55327	capture,shotgun	1	1	1	0	0	NA	NA	NA	NA	NA	1	1	NA	0	NA	NA	NA	NA	NA	NA	NA	1	0	0	0	NA	NA	1	0	0	1	1
Gnecchi-Ruscone et al. 2022	https://doi.org/10.1016/j.cell.2022.03.007	PRJEB50368	capture	1	1	1	1	1	0	0	1	0	NA	1	1	NA	0	1	1	0	0	0	NA	1	1	1	0	0	NA	NA	0	NA	0	1	1
Marchi et al. 2022	https://doi.org/10.1016/j.cell.2022.04.008	PRJEB50857	shotgun	1	NA	0	1	1	0	0	0	1	NA	1	1	NA	0	1	1	1	0	1	1	1	1	0	0	0	NA	NA	1	1	0	0	0
Wang et al. 2022	https://doi.org/10.1016/j.cell.2021.05.018	HRA000451	capture,shotgun	0	0	NA	1	0	0	0	1	0	0	1	1	NA	0	0	NA	NA	NA	0	NA	0	0	NA	NA	0	NA	NA	1	1	0	1	0
Mao et al. 2021	https://doi.org/10.1016/j.cell.2021.04.040	HRA000411	capture	0	0	NA	1	0	0	0	1	0	0	1	1	NA	0	0	NA	NA	NA	0	NA	0	0	NA	NA	0	NA	NA	1	1	0	1	1
Waldman et al. 2022	https://doi.org/10.1016/j.cell.2022.11.002	PRJEB53475	capture	0	0	NA	1	0	0	0	1	0	0	1	1	NA	0	1	1	1	1	1	1	1	1	0	0	0	NA	NA	1	0	0	1	0
Clemente et al. 2021	https://doi.org/10.1016/j.cell.2021.03.039	PRJEB37782	shotgun,capture	0	0	NA	1	0	0	0	0	0	0	1	1	NA	0	1	1	1	1	1	0	1	1	0	0	1	0	0	0	NA	0	1	0
Liu et al. 2021	https://doi.org/10.1016/j.cell.2021.07.032	PRJNA687817	shotgun	1	NA	1	0	0	NA	NA	NA	NA	NA	1	1	NA	0	NA	NA	NA	NA	NA	NA	NA	0	NA	NA	0	NA	NA	1	1	0	0	0
Capodiferro et al. 2022	https://doi.org/10.1016/j.cell.2021.02.040	PRJEB42372	shotgun	1	NA	1	1	1	0	0	0	1	NA	0	1	NA	0	1	1	0	1	1	0	1	0	NA	NA	0	NA	NA	0	NA	0	1	1
Harney et al. 2023	https://doi.org/10.1126/science.ade4995	PRJEB52230	capture	1	1	0	1	1	0	1	1	1	NA	1	1	NA	0	1	1	0	1	1	0	0	1	0	0	0	NA	NA	0	NA	1	1	1
Moon et al. 2023	https://doi.org/10.1126/science.abn5887	PRJNA786530	shotgun	1	NA	0	0	0	NA	NA	NA	NA	NA	1	1	NA	0	NA	NA	NA	NA	NA	NA	NA	0	NA	NA	1	0	0	1	1	1	1	1
Lin et al. 2023	https://doi.org/10.1126/science.adi6549	PRJNA1005336	shotgun	1	NA	0	0	0	NA	NA	NA	NA	NA	1	1	0	0	NA	NA	NA	NA	NA	NA	NA	1	1	0	0	NA	NA	1	1	1	1	1
Villa-Islas et al. 2023	https://doi.org/10.1126/science.add6142	PRJEB51440	shotgun	0	NA	NA	1	0	0	0	0	0	0	1	1	0	0	1	1	0	0	1	0	1	1	1	0	0	NA	NA	0	NA	0	1	0
Taylor et al. 2023	https://doi.org/10.1126/science.adc9691	PRJEB56773	shotgun	1	NA	0	0	0	NA	NA	NA	NA	NA	1	1	0	0	NA	NA	NA	NA	NA	NA	NA	1	0	0	1	0	0	0	NA	0	1	1
Essel et al. 2023	https://doi.org/10.1038/s41586-023-06035-2	PRJEB56213	capture,shotgun	1	1	1	1	1	0	0	0	0	NA	0	0	NA	0	1	0	NA	NA	0	NA	0	0	NA	NA	0	NA	NA	1	0	0	1	1
Posth et al. 2023	https://doi.org/10.1038/s41586-023-05726-0	PRJEB51862	capture	0	0	NA	1	0	0	0	1	0	0	1	1	0	0	1	1	0	1	0	NA	1	0	NA	NA	0	NA	NA	0	NA	0	0	0
Brielle et al. 2023	https://doi.org/10.1038/s41586-023-05754-w	PRJEB58698	capture	0	0	NA	1	0	0	0	1	0	0	0	0	NA	0	1	1	0	1	1	0	1	0	NA	NA	0	NA	NA	0	NA	0	1	0
Penske et al. 2023	https://doi.org/10.1038/s41586-023-06334-8	PRJEB62503	capture	1	1	0	1	1	0	0	0	0	NA	0	0	0	0	1	1	0	0	0	NA	1	1	1	0	0	NA	NA	0	NA	0	1	0
Nakatsuka et al. 2023	https://doi.org/10.1038/s41586-023-06771-5	PRJEB66319	capture	0	0	NA	1	0	0	1	1	1	1	0	1	NA	0	1	1	0	1	1	0	0	1	1	0	1	0	0	0	NA	0	0	0
Simoes et al. 2023	https://doi.org/10.1038/s41586-023-06166-6	PRJEB59008	shotgun	0	NA	NA	1	0	0	0	1	0	0	1	1	NA	0	0	NA	NA	NA	0	NA	0	0	NA	NA	0	NA	NA	0	NA	0	0	0
Rivollat et al. 2023	https://doi.org/10.1038/s41586-023-06350-8	PRJEB61818	capture	0	0	NA	1	0	0	0	1	0	0	1	1	0	0	1	1	0	1	0	NA	1	1	1	0	0	NA	NA	0	NA	0	1	1
Olalde et al. 2023	https://doi.org/10.1016/j.cell.2023.10.018	PRJEB66422	capture	0	0	NA	1	0	0	1	1	1	1	0	1	0	0	1	1	0	1	1	0	0	1	1	0	0	NA	NA	0	NA	0	1	1
Rodriguez-Varela et al. 2023	https://doi.org/10.1016/j.cell.2022.11.024	PRJEB57364	shotgun	0	NA	NA	1	0	0	0	0	1	0	0	1	0	0	1	1	1	1	1	0	0	0	NA	NA	0	NA	NA	0	NA	0	1	0
Studies meeting criterion				20	10	9	33	11	2	7	21	11	5	27	34	0	0	29	27	9	22	20	4	20	25	12	3	7	1	1	15	10	6	32	19
Studies not meeting criterion				22	19	11	9	31	31	26	12	22	17	15	8	11	42	4	2	18	5	13	16	13	17	13	22	35	6	6	27	5	36	10	23
Total number of applicable studies				42	29	20	42	42	33	33	33	33	22	42	42	11	42	33	29	27	27	33	20	33	42	25	25	42	7	7	42	15	42	42	42
